# Supplementary material for: Steam-Processed Stauntonia hexaphylla (Thunb.) Decne Fruit Stimulates Osteoblast Differentiation in MC3T3-E1 Cells and Inhibits Osteoclastogenesis in RAW 264.7 Cells
Source: Int J Mol Sci. 2025 Aug 29;26(17):8411. doi: 10.3390/ijms26178411 (PMC12428769; doi:10.3390/ijms26178411)
Supplement: Supplementary file 1 [file ijms-26-08411-s001.zip]

Archive with 1 entries (1 files):
- ijms-3576803-supplementary.pdf
